# Supplementary material for: Reactive Oxygen Species-Sensitive Nanophotosensitizers Composed of Buthionine Sulfoximine-Conjugated Chitosan Oligosaccharide for Enhanced Photodynamic Treatment of Cancer Cells
Source: Int J Mol Sci. 2024 Nov 24;25(23):12609. doi: 10.3390/ijms252312609 (PMC11641636; doi:10.3390/ijms252312609)
Supplement: Supplementary file 1 [file ijms-25-12609-s001.zip]

Archive with 1 entries (1 files):
- ijms-3290582-supplementary.pdf
